# Supplementary material for: Role of whole grains versus fruits and vegetables in reducing subclinical inflammation and promoting gastrointestinal health in individuals affected by overweight and obesity: a randomized controlled trial
Source: Nutr J. 2018 Jul 30;17:72. doi: 10.1186/s12937-018-0381-7 (PMC6066923; doi:10.1186/s12937-018-0381-7)
Supplement: Supplementary file 1 — Treatment foods supplied to subjects. (XLSX 10 kb) [file 12937_2018_381_MOESM1_ESM.xlsx]

## Sheet: Sheet1
Additional file 1: Treatment foods supplied to subjects.
Treatment group	Serving weight (g)	What was served	Dietary fiber (g/serving)
Control (refined grain)	(Oz. eq.)
White bread	28	1 Piece	0.8
Flour tortilla	28	1 Piece	1
Wheat farina	28 (dry)	1 Package	1.2
Plain mini bagel	28	1 Piece	0.4
Corn flakes	28 (dry)	Weighed portion	0.9
Ready-to-eat white rice	60 (cooked)	1 Package	0.2
Crispy rice cereal	28 (dry)	Weighed portion	0.1
Spaghetti	28 (dry)	Weighed portion	0.9
Rice flakes cereal	28 (dry)	Weighed portion	0.4
Buttery crackers	28	5 Crackers	0.7
Crispy rice square	28	1 Bar	0
Pita chips	28	Weighed portion	1.1
Macaroni and cheese	61 (dry)	1 Container	1
Average dietary fiber per serving			0.669231
Whole grain	(Oz. eq.)
Whole wheat bread	28	1 Piece	1.7
Whole wheat tortilla	28	1 Piece	2.8
Instant oatmeal	28 (dry)	1 Package	2.9
Whole wheat English muffin	28	1 Piece	1.9
Wheat flakes cereal	28 (dry)	Weighed portion	2.7
Ready-to-eat brown rice	60 (cooked)	1 Package	1
Granola	28 (dry)	Weighed portion	2.9
Whole grain spaghetti	28 (dry)	Weighed portion	2.6
Toasted oats cereal	28 (dry)	Weighed portion	2.6
Woven wheat crackers	28	5 Crackers	3
Oatmeal square	42	1 Bar	3.5
Whole grain chips	28	Weighed portion	3
Macaroni and cheese	61 (dry)	1 Container	3
Popcorn	28	Weighed portion	3.1
Shredded wheat cereal	28 (dry)	Weighed portion	3.5
Average dietary fiber per serving			2.68
Fruit and Vegetables	(Cup eq.)
Apple	242	1 Piece	5.8
Banana	126	1 Piece	3.3
Blueberries	1.8	Weighed portion	3.6
Clementines	148	2 Pieces	2.5
Grapes	126	Weighed portion	1.1
Pear	166	1 Piece	5.1
Strawberries	147	Weighed portion	2.9
Broccoli	148	Weighed portion	3.8
Carrots	85	Weighed portion	2.5
Cauliflower	107	Weighed portion	2.1
Celery	110	1 stalk	1.8
Green beans	125	Weighed portion	4
Green leaf lettuce	89	Weighed portion	0.9
Peas	80	Weighed portion	3.6
Spinach	30	Weighed portion	0.7
Sweet pepper	149	1/2 large	2.5
Tomatoes	148	Weighed portion	1.8
Average dietary fiber per serving			2.82353
