# Supplementary material for: Role of whole grains versus fruits and vegetables in reducing subclinical inflammation and promoting gastrointestinal health in individuals affected by overweight and obesity: a randomized controlled trial
Source: Nutr J. 2018 Jul 30;17:72. doi: 10.1186/s12937-018-0381-7 (PMC6066923; doi:10.1186/s12937-018-0381-7)
Supplement: Supplementary file 2 — Gastrointestinal symptom questionnaire results. (XLSX 10 kb) [file 12937_2018_381_MOESM2_ESM.xlsx]

## Sheet: Sheet1
Additional file 2: Gastrointestinal symptom questionnaire results.
Time/ treatment	Stomach pains	Heart burn	Acid reflux	Hunger pangs	Nausea	Rumbling stomach	Bloating	Burping	Flatus	Constipation	Diarrhea	Loose stool	Hard stool	Urgent bowels	Bowel not empty
Week 0
FV	0.33 ± 0.14	0.17 ± 0.12	0.44 ± 0.22	0.77 ± 0.18	0.39 ± 0.20	0.56 ± 0.17	0.72 ± 0.21	0.28 ± 0.18	1.17 ± 0.25	0.44 ± 0.25	0.06 ± 0.06	0.44 ± 0.17	0.78 ± 0.30	0.44 ± 0.17	0.39 ± 0.17
WG	0.24 ± 0.14	0.29 ± 0.19	0.24 ± 0.14	0.59 ± 0.19	0.32 ± 0.15	0.38 ± 0.18	0.44 ± 0.16	0.47 ± 0.17	0.68 ± 0.26	0.29 ± 0.21	0.18 ± 0.10	0.53 ± 0.19	0.44 ± 0.22	0.76 ± 0.28	0.47± 0.19
RG	0.15 ± 0.15	0.15 ± 0.15	0.58 ± 0.34	0.54 ± 0.22	0 ± 0	0.46 ± 0.13	0.62 ± 0.24	0.15 ± 0.15	0.38 ± 0.18	0.5 ± 0.25	0.54 ± 0.31	0.33 ± 0.26	0.62 ± 0.29	0.31 ± 0.31	0.46 ± 0.18
Week 3
FV	0.5 ± 0.18	0.56 ± 0.28	0.17 ± 0.12	0.83 ± 0.19	0.67 ± 0.50	1.06 ± 0.51	0.61 ± 0.22	0.17 ± 0.09	1.28 ± 0.25	0.28 ± 0.19	0.61 ± 0.23	0.56 ± 0.23	0.22 ± 0.17	1.06 ± 0.27	0.44 ± 0.18
WG	0.41 ± 0.17	0.35 ± 0.21	0.35 ± 0.21	0.71 ± 0.19	0.24 ± 0.18	0.74 ± 0.21	0.74 ± 0.23	0.38 ± 0.18	0.80 ± 0.24	0.24 ± 0.14	0.29 ± 0.21	1.00 ± 0.28	0.32 ± 0.15	0.71 ± 0.24	0.53 ± 0.23
RG	0.46 ± 0.24	0.31 ± 0.21	0.38 ± 0.27	0.46 ± 0.14	0.15 ± 0.15	0.62 ± 0.24	0.62 ± 0.29	0.31 ± 0.21	0.62 ± 0.18	0.15 ± 0.15	0.15 ± 0.15	0.38 ± 0.22	0.77 ± 0.28	0.54 ± 0.27	0.62 ± 0.24
Week 6
FV	0.33 ± 0.20	0.22 ± 0.13	0.31 ± 0.15	0.61 ± 0.20	0.64 ± 0.29	0.58 ± 0.22	0.64 ± 0.25	0.56 ± 0.40	0.89 ± 0.23	0.36 ± 0.17	0.36 ± 0.19	0.58 ± 0.21	0.52 ± 0.24	0.64 ± 0.19	0.38 ± 0.18
WG	0.47 ± 0.19	0.29 ± 0.16	0.06 ± 0.21	0.62 ± 0.23	0.24 ± 0.13	0.62 ± 0.18	0.47 ± 0.19	0.56 ± 0.20	1.03 ± 0.27	0.41 ± 0.15	0.35 ± 0.19	0.47 ± 0.19	0.55 ± 0.23	0.71 ± 0.17	0.79 ± 0.24
RG	0.62 ± 0.23	0.50 ± 0.24	0.31 ± 0.06	0.59 ± 0.27	0.15 ± 0.15	0.54 ± 0.24	0.69 ± 0.24	0.15 ± 0.15	1.23 ± 0.75	0.23 ± 0.17	0.15 ± 0.15	0.23 ± 0.17	0.46 ± 0.22	0.23 ± 0.28	0.70 ± 0.31
