# Supplementary material for: Role of whole grains versus fruits and vegetables in reducing subclinical inflammation and promoting gastrointestinal health in individuals affected by overweight and obesity: a randomized controlled trial
Source: Nutr J. 2018 Jul 30;17:72. doi: 10.1186/s12937-018-0381-7 (PMC6066923; doi:10.1186/s12937-018-0381-7)
Supplement: Supplementary file 3 — Characteristics of subjects that did not show significant changes during the study. (XLSX 10 kb) [file 12937_2018_381_MOESM3_ESM.xlsx]

## Sheet: Sheet1
Additional file 3: Characteristics of subjects that did not show significant changes during the study.
	Treatment group
End of study data	Control	WG	FV	P-value
BMI (kg/m2)	30.0 ± 5.1	33.5 ± 6.4	30.1 ± 5.6	0.27
Stool short chain fatty acids (mmol/g feces)
SCFA	66.3 ± 50.5	62.0 ± 28.0	61.5 ± 44.5	0.92
Acetate	40.9 ± 23.0	43.9 ± 16.5	43.4 ± 31.8	0.77
Propionate	13.8 ± 16.9	10.6 ± 6.8	9.7 ± 9.3	0.67
Butyrate	11.5 ± 12.1	8.02 ± 7.61	8.39 ± 8.03	0.95
BCFA	2.13 ± 1.94	2.01 ± 1.15	2.03 ± 2.62	0.92
Stool microbiota composition (relative abundance, %)
Actinobacteria	6.74 ± 3.65	6.89 ± 5.71	5.43 ± 4.48	0.76
Bacteroidetes	8.65 ± 6.27	11.9 ± 7.0	9.33 ± 6.82	0.71
Firmicutes	83.7 ± 8.0	79.8 ± 9.0	84.1 ± 7.8	0.62
Proteobacteria	0.55 ± 0.75	0.72 ± 0.94	0.62 ± 1.15	0.92
Verrucomicrobia	0.23 ± 0.39	0.67 ± 1.26	0.45 ± 0.61	0.87
Other	0.15 ± 0.48	0.03 ± 0.04	0.03 ± 0.05	0.63
Mean ± standard deviation.
