# Supplementary material for: Role of whole grains versus fruits and vegetables in reducing subclinical inflammation and promoting gastrointestinal health in individuals affected by overweight and obesity: a randomized controlled trial
Source: Nutr J. 2018 Jul 30;17:72. doi: 10.1186/s12937-018-0381-7 (PMC6066923; doi:10.1186/s12937-018-0381-7)
Supplement: Supplementary file 4 — Correlations between change in plasma markers during the study and microbiota composition. (XLSX 16 kb) [file 12937_2018_381_MOESM4_ESM.xlsx]

## Sheet: Sheet1
Additional file 4: Correlations between change in plasma markers during the study and microbiota composition. A) Baseline abundance; B) end of study abundance; and C) log2 fold-change during the study of stool microbiota; LBP lipopolysaccharide binding protein, TNF-α tumor necrosis factor, IL-6 interleukin-6, hs-CRP high sensitivity C-reactive protein, WG whole grain, FV fruits and vegetables.
Marker	Bifidobacterium	Collinsella	uncl_Coriobacteriaceae	Slackia	Bacteroides	Parabacteroides	uncl_Rikenellaceae	Prevotella	Paraprevotella	uncl_S24-7	Ruminococcus (Ruminococcaceae)	Ruminococcus (Lachnospiraceae)	Faecalibacterium	Streptococcus	uncl_Ruminococcaceae	Roseburia	Lachnospira	uncl_Lachnospiraceae	Coprococcus	Lactobacillus	Blautia	Dialister	uncl_Clostridiales	uncl_Peptostreptococcaceae	uncl_Erysipelotrichaceae	Phascolarctobacterium	Dorea	uncl_Clostridiaceae	Anaerostipes	Oscillospira	Megamonas	uncl_Christensenellaceae	Megasphaera	SMB53	Veillonella	Eubacterium (Erysipelotrichaceae)	Lachnobacterium	Enterococcus	Catenibacterium	Acidaminococcus	uncl_Leuconostocaceae	Mitsuokella	uncl_Enterobacteriaceae	Sutterella	Akkermansia	Other	uncl_RF39
A	Baseline relative abundance																																																r
ΔTNF-α	-0.18236	-0.06467	-0.17506	-0.19148	0.2407	-0.20709	0.1526	-0.06044	0.04973	-0.03098	-0.21951	-0.01409	-0.05708	-0.30638	-0.28336	0.17157	0.04966	0.22043	0.05844	0.02136	0.22912	-0.11304	-0.08867	-0.26328	0.14018	-0.07491	-0.02814	-0.03627	-0.03611	0.21618	0.14116	-0.28583	-0.00937	-0.18379	-0.13366	0.16739	-0.06213	0.02524	0.01992	0.06733	0.00179	0.01713	-0.02371	-0.07641	-0.12316	0.13509	-0.01198		0.5
ΔLBP	0.13319	0.20918	0.12279	-0.17502	0.18471	-0.06545	0.23545	0.26225	-0.24783	0.04598	-0.21793	-0.07661	0.10825	-0.13332	-0.35884	0.19121	-0.18813	-0.05964	0.12707	0.21095	0.025	0.22008	-0.42653	-0.03052	0.04298	0.17039	0.02977	0.14209	-0.08526	-0.21785	0.04397	-0.45198	0.17902	0.16195	-0.04424	0.00051	0.04718	0.09951	0.12154	0.09636	0.0825	-0.30948	0.00364	0.19303	-0.21359	0.06328	-0.07203		0.4
Δhs-CRP	-0.08459	-0.09993	-0.19374	0.08709	0.05899	0.00888	0.14979	-0.15371	0.09234	-0.12436	-0.14111	0.16636	-0.12999	-0.09064	0.02915	-0.02192	0.26388	0.07206	0.14276	-0.0198	-0.12642	0.03361	0.09355	-0.22323	0.13115	-0.12734	0.06353	0.07752	-0.05055	0.1626	0.01248	0.20931	-0.00903	0.089	0.17163	-0.21775	0.17557	0.01641	-0.23612	-0.02384	-0.0367	0.04544	0.11733	0.07466	0.13018	0.03713	0.16804		0.3
ΔIL-6	-0.00933	-0.16737	0.0586	0.02837	0.51358	0.1079	0.12145	-0.07674	0.03887	0.02041	-0.30405	-0.03496	-0.01546	-0.08762	-0.22419	-0.13205	0.13721	-0.0942	-0.07902	0.07423	0.07534	0.00328	-0.13861	-0.043	-0.04631	-0.10815	0.20479	0.11424	0.08259	0.25988	-0.12048	-0.2877	0.13723	0.13447	0.06505	-0.17644	0.18631	-0.057	-0.0107	0.2349	0.04375	0.04613	0.11125	0.37614	0.00543	0.29526	-0.18499		0.2
B	End of study relative abundance																																																0.1
ΔTNF-α	-0.36875	-0.29947	-0.11601	-0.36368	0.01611	-0.07858	0.04073	0.19243	0.00432	-0.04172	0.02896	-0.09105	-0.00848	-0.01003	0.12147	0.19402	0.18189	0.21227	0.06107	-0.02456	0.10616	-0.09808	-0.07459	-0.51775	0.12591	0.09526	-0.02782	-0.16494	-0.05915	0.03424	-0.08273	-0.08618	-0.0678	-0.35865	-0.32231	0.08762	-0.03232	-0.2909	-0.01272	0.04795	-0.22007	0.02276	-0.22844	0.10725	-0.36079	-0.05368	0.00085		0
ΔLBP	-0.04153	-0.08659	0.19187	-0.26313	0.06401	0.17873	0.19593	0.34824	0.03201	0.0707	0.28992	-0.11496	0.26551	-0.01349	-0.03134	0.06466	0.16667	-0.17959	-0.02085	0.18414	-0.03798	0.2527	-0.29163	-0.23367	-0.0727	0.16609	-0.14932	0.35695	-0.22372	-0.05014	-0.09693	-0.08519	-0.00069	0.02069	-0.08444	-0.08395	0.13061	-0.07148	-0.1423	-0.0378	-0.21966	-0.32434	-0.23	0.00533	-0.03992	-0.0301	0.04472		-0.1
Δhs-CRP	0.08845	0.14066	-0.14413	0.11753	0.08416	-0.11663	-0.01158	-0.08126	0.22371	-0.10045	-0.04517	0.16744	-0.01108	-0.1896	-0.05886	0.18517	-0.14217	-0.19094	0.08547	-0.16533	0.03021	-0.03126	-0.08595	0.19679	-0.01572	-0.11018	0.03237	0.15159	0.14722	0.22242	-0.08398	-0.11222	-0.14581	0.20319	0.13462	-0.09796	0.02063	0.12859	-0.24522	-0.10614	0.01263	0.11935	0.16786	-0.00743	-0.03195	0.15022	0.1853		-0.2
ΔIL-6	0.09503	-0.02595	-0.12412	-0.00241	0.20014	0.12191	0.05554	-0.0943	0.20237	0.05446	-0.08162	0.03891	0.10573	-0.12542	-0.17077	-0.16649	-0.30043	-0.00089	0.11751	0.03263	0.11886	0.02578	-0.27809	-0.08503	0.05589	-0.17987	-0.03212	0.11448	0.02632	0.04538	-0.03379	-0.22289	0.03161	0.1035	-0.07536	-0.21387	0.09076	-0.07488	-0.05272	-0.05257	-0.12059	0.02209	-0.09394	-0.07772	-0.25158	-0.03858	-0.00071		-0.3
C	Log2 fold-change during the study																																																-0.4
ΔTNF-α	-0.20032	-0.10506	0.05	-0.32389	-0.04248	0.11449	-0.01387	0.13862	-0.06146	-0.04737	0.23999	0.00077	0.02616	0.25643	0.35747	-0.01204	0.08127	0.02304	-0.03267	0.02781	-0.09465	-0.01865	0.05887	-0.21184	-0.04802	0.12953	0.02743	-0.198	-0.03264	-0.09769	-0.20894	0.22448	-0.04024	-0.12218	-0.09668	-0.11052	0.12843	-0.26623	0.0286	-0.03552	-0.03295	0.02204	-0.15608	0.12185	-0.12262	-0.13309	0.02654		-0.5
ΔLBP	-0.09064	-0.17537	0.01733	-0.21489	-0.00844	0.183	-0.00919	-0.01533	0.2742	0.20979	0.42043	-0.09689	0.15966	-0.0106	0.22938	-0.15939	0.23854	-0.09465	-0.20867	0.05077	-0.14783	0.07926	0.2186	-0.11192	-0.11078	0.0245	-0.17508	0.29347	-0.16686	0.15524	-0.06645	0.42522	-0.19902	-0.06588	-0.04168	-0.13715	0.20139	-0.04469	-0.442	-0.15452	-0.11439	-0.28243	-0.17175	-0.1441	0.15215	-0.06207	0.10624
Δhs-CRP	0.24348	0.14215	0.0805	0.07259	-0.01994	-0.08777	-0.19749	0.0747	0.05894	0.25404	0.07887	-0.00822	0.08002	0.05373	-0.0631	0.17516	-0.27454	-0.25276	0.03613	0.01478	0.12042	-0.14227	-0.13072	0.31884	-0.18306	0.05852	-0.00709	0.13038	0.21651	0.06446	-0.13114	-0.2957	-0.09559	0.15761	-0.06032	0.14887	-0.23046	0.11234	-0.05938	-0.0697	0.03572	0.15781	0.01821	-0.06496	-0.14276	0.0826	0.1245
ΔIL-6	0.14566	0.10745	-0.11969	-0.03218	-0.27452	0.01294	-0.06636	0.12433	0.09565	0.24828	0.18116	0.09229	0.06181	0.05364	-0.01802	-0.07228	-0.31659	0.06135	0.2105	-0.01263	0.05192	-0.00558	-0.03816	-0.04997	0.00536	-0.01452	-0.21497	-0.08723	-0.02251	-0.18516	0.08476	0.14881	-0.11889	-0.04933	-0.15224	-0.07694	-0.15103	-0.05736	-0.11813	-0.29966	-0.06306	-0.0042	-0.16673	-0.40416	-0.1377	-0.25872	0.13569
